# Supplementary material for: The effect of a familiarization critical speed testing session on critical speed determination during treadmill running
Source: PLoS One. 2026 Feb 9;21(2):e0341141. doi: 10.1371/journal.pone.0341141 (PMC12885280; doi:10.1371/journal.pone.0341141)
Supplement: S1 File — CS, Critical Speed; TTF, Time to Task Failure. (XLSX) [file pone.0341141.s001.xlsx]

## Sheet: Supporting Information
ID	%BF	Peak Speed	speed Warm-up 40%	speed Warm-up 50%	speed_Low	speed_Mid-low	speed_Mid-high	speed_high	CTfam	TTE_Low	TTE_Mid-low	TTE_Mid-high	TTE_High	CTday2 (TTE)	CTday3 (TTE)	Delta (s) Day 2-Day 3	Delta (s) Day 2-Day 3 abs	CSnfam _2_hyp_km_h	Csnfam _2_hyp_m_s	Csfam_2_hyp_km_h	deltaCS2hyp	deltaCS2hyp_abs	Csfam_2_hyp_m_s	Csnfam _linear_km_h	Csnfam _linear_m_s	Csfam_linear_km_h	deltaCSlin	deltaCSlin_abs	Csfam_linear_m_s	Csnfam _1_time_km_h	Csnfam _1_time_m_s	Csfam_1_time_km_h	deltaCS1/time	deltaCS1/time_abs	Csfam_1_time_m_s	Csnfam best fit	Csfam best fit	deltabestfit	deltabestfit_abs
1	7.25267	17.7	7.08	8.85	15.93	16.82	17.7	18.59	341	546	370	358	245	341	370	29	29	13.64	3.79	13.61	0.03	0.03	3.78	13.64	3.79	13.57	0.07	0.07	3.77	13.72	3.81	13.72	0	0	3.81	13.644	13.608	0.036	0.036
2	9.94465	14	5.6	7	11.9	12.88	13.72	14.7	234	757	570	310	244	234	244	10	10	10.33	2.87	10.3	0.03	0.03	2.86	10.84	3.01	10.8	0.04	0.04	3	11.05	3.07	10.98	0.07	0.07	3.05	11.052	10.98	0.072	0.072
3	6.7415	19.8	7.92	9.9	16.83	18.22	19.4	20.79	181	779	501	361	200	181	200	19	19	14.87	4.13	14.8	0.07	0.07	4.11	15.44	4.29	15.3	0.14	0.14	4.25	16.31	4.53	15.98	0.33	0.33	4.44	14.868	14.796	0.072	0.072
4	6.12668	17.4	6.96	8.7	14.79	16.01	17.05	18.27	590	499	323	293	182	590	499	-91	91	13.03	3.62	12.31	0.72	0.72	3.42	13.14	3.65	12.64	0.5	0.5	3.51	13.39	3.72	13.1	0.29	0.29	3.64	13.032	12.312	0.72	0.72
5	7.80168	16.8	6.72	8.4	14.28	15.46	16.46	17.64	761	926	520	373	277	761	926	165	165	12.17	3.38	12.82	-0.65	0.65	3.56	12.38	3.44	12.85	-0.47	0.47	3.57	12.64	3.51	12.96	-0.32	0.32	3.6	12.168	12.816	-0.648	0.648
6	7.1006	16.2	6.48	8.1	13.77	14.9	15.88	17.01	263	715	522	424	263	263	263	0	0	11.34	3.15	11.34	0	0	3.15	11.844	3.29	11.844	0	0	3.29	12.384	3.44	12.384	0	0	3.44	11.34	11.34	0	0
7	8.17325	16.4	6.56	8.2	13.94	15.09	16.07	17.22	496	678	495	329	312	496	495	-1	1	11.34	3.15	11.34	0	0	3.15	11.48	3.19	11.48	0	0	3.19	11.59	3.22	11.56	0.03	0.03	3.21	11.34	11.34	0	0
8	6.29778	17.5	7	8.75	14.88	16.1	17.15	18.38	530	823	547	354	259	530	547	17	17	13.1	3.64	13.07	0.03	0.03	3.63	13.28	3.69	13.32	-0.04	0.04	3.7	13.46	3.74	13.54	-0.08	0.08	3.76	13.104	13.068	0.036	0.036
9	9.66834	15.3	6.12	7.65	13.005	14.076	14.994	16.065	304	796	473	336	276	304	337	33	33	11.52	3.2	11.448	0.072	0.072	3.18	11.52	3.2	11.412	0.108	0.108	3.17	11.52	3.2	11.376	0.144	0.144	3.16	11.52	11.448	0.072	0.072
10	7.57728	16.2	6.48	8.1	13.77	14.904	15.876	17.01	826	1058	507	250	217	826	1058	232	232	12.564	3.49	12.96	-0.396	0.396	3.6	12.816	3.56	13.068	-0.252	0.252	3.63	12.96	3.6	13.14	-0.18	0.18	3.65	12.564	12.96	-0.396	0.396
11	4.67682	18.3	7.32	9.15	15.555	16.836	17.934	19.215	299	680	496	312	172	299	312	13	13	13.752	3.82	13.716	0.036	0.036	3.81	14.436	4.01	14.4	0.036	0.036	4	14.976	4.16	15.012	-0.036	-0.036	4.17	14.976	15.012	-0.036	-0.036
12	5.55958	19.1	7.64	9.55	16.235	17.572	18.718	20.055	304	923	413	262	130	304	262	-42	42	15.156	4.21	15.228	-0.072	0.072	4.23	15.408	4.28	15.444	-0.036	0.036	4.29	16.164	4.49	16.056	0.108	0.108	4.46	15.156	15.228	-0.072	0.072
13	6.4046	17.5	7	8.75	15.75	16.625	17.5	18.375	272	389	359	288	257	272	288	16	16	12.96	3.6	12.924	0.036	0.036	3.59	12.78	3.55	12.744	0.036	0.036	3.54	12.456	3.46	12.348	0.108	0.108	3.43	12.96	12.924	0.036	0.036
14	6.34233	16.2	6.48	8.1	13.77	14.904	15.876	17.01	1367	1266	914	429	305	1367	1266	-101	101	12.528	3.48	12.384	0.144	0.144	3.44	12.996	3.61	12.96	0.036	0.036	3.6	13.284	3.69	13.212	0.072	0.072	3.67	13.284	13.212	0.072	0.072
15	6.13483	17.2	6.88	8.6	14.62	15.824	16.856	18.06	475	763	601	521	355	475	521	46	46
16	3.10344	14.9	5.96	7.45	12.665	13.708	14.602	15.645	578	846	562	659	205	578	562	-16	16
17	9.69275	17.8	7.12	8.9	15.13	16.376	17.444	18.69	399	620	457	427	247	399	427	28	28
18	15.7562	10.2	4.08	5.1	8.67	9.38	10	10.71	557	1531	1101	670	604	557	670	113	113	7.56	2.1	7.42	0.14	0.14	2.06	7.78	2.16	7.6	0.18	0.18	2.11	7.99	2.22	7.63	0.36	0.36	2.12	7.56	7.416	0.144	0.144
19	13.6206	14.3	5.72	7.15	12.16	13.16	14.01	15.02	339	984	487	393	268	339	487	148	148	11.376	3.16	11.124	0.252	0.252	3.09	11.376	3.14	11.12	0.256	0.256	3.09	11.2	3.11	11.16	0.04	0.04	3.1	11.376	11.124	0.252	0.252
20	15.9403	13.7	5.48	6.85	11.645	12.6	13.43	14.39	703	1098	491	312	214	703	1098	395	395	10.04	2.79	10.84	-0.8	0.8	3.01	10.4	2.89	10.91	-0.51	0.51	3.03	10.69	2.97	11.02	-0.33	0.33	3.06	10.692	10.836	-0.144	0.144
21	18.1955	13.4	5.36	6.7	11.39	12.33	13.13	14.07	191	741	513	360	206	191	206	15	15	9.97	2.77	9.94	0.03	0.03	2.76	10.4	2.89	10.33	0.07	0.07	2.87	10.91	3.03	10.73	0.18	0.18	2.98	9.972	9.936	0.036	0.036
22	18.57	14.7	5.88	7.35	12.5	13.52	14.41	15.44	351	689	464	354	207	351	354	3	3	10.8	3	10.8	0	0	3	11.16	3.1	11.16	0	0	3.1	11.63	3.23	11.63	0	0	3.23	10.8	10.8	0	0
23	24.8592	11.6	4.64	5.8	9.86	10.67	11.37	12.18	642	721	423	295	215	642	721	79	79	8.6	2.39	8.86	-0.26	0.26	2.46	8.71	2.42	8.89	-0.18	0.18	2.47	8.86	2.46	8.96	-0.1	0.1	2.49	8.712	8.856	-0.144	0.144
24	18.6722	15.3	6.12	7.65	13.005	14.076	14.994	16.065	199	732	442	318	175	199	175	-24	24	11.556	3.21	11.628	-0.072	0.072	3.23	11.736	3.26	11.916	-0.18	0.18	3.31	12.096	3.36	12.42	-0.324	0.324	3.45	11.556	11.628	-0.072	0.072
25	13.9083	12.5	5	6.25	10.625	11.5	12.25	13.125	598	1613	630	387	216	598	630	32	32	10.08	2.8	10.08	0	0	2.8	10.152	2.82	10.152	0	0	2.82	10.404	2.89	10.44	-0.036	0.036	2.9	10.08	10.08	0	0
26	15.8628	13.2	5.28	6.6	12.144	12.936	13.86	14.784	240	769	601	297	211	240	601	361	361	11.412	3.17	10.728	0.684	0.684	2.98	11.304	3.14	11.232	0.072	0.072	3.12	11.34	3.15	11.412	-0.072	0.072	3.17	11.412	11.412	0	0
27	22.4664	12.2	4.88	6.1	9.5	10.37	11.224	11.956	414	548	499	346	295	414	499	85	85
